# Supplementary material for: Acute changes in the colonic microbiota are associated with large intestinal forms of surgical colic
Source: BMC Vet Res. 2019 Dec 21;15:468. doi: 10.1186/s12917-019-2205-1 (PMC6925886; doi:10.1186/s12917-019-2205-1)
Supplement: Supplementary file 5 — Additional file 5. Results of differential abundance analysis comparing faecal microbiota of orthopaedic and colic horses on admission. Colic samples are the reference category. [file 12917_2019_2205_MOESM5_ESM.xlsx]

## Sheet: Diff OTUS faeces adimission
Supplementary table 3: Results of differential abundance analysis comparing faecal microbiota of orthopaedic and colic horses on admission. Colic samples are the reference category.
#OTU	Mean count	log2 fold change	Fold change	Standard error	Wald statistic	Wald test p-value	BH adjusted p value	Phylum	Class	Order	Family	Genus	Species
New.ReferenceOTU8940	58.1586	8.23708	301.722	2.09092	3.93945	8.16699e-05	0.0120055	Fibrobacteres	Fibrobacteria	Fibrobacterales	Fibrobacteraceae	Fibrobacter	succinogenes
New.ReferenceOTU7435	38.7323	7.64424	200.053	1.98056	3.85964	0.000113552	0.012931	Fibrobacteres	Fibrobacteria	Fibrobacterales	Fibrobacteraceae	Fibrobacter	succinogenes
New.ReferenceOTU871	25.3391	7.0313	130.807	1.83931	3.82279	0.000131949	0.012931	Fibrobacteres	Fibrobacteria	Fibrobacterales	Fibrobacteraceae	Fibrobacter	succinogenes
New.ReferenceOTU115	20.5759	6.72873	106.06	1.65761	4.05929	4.9223e-05	0.0120055	Spirochaetes	Spirochaetes	Spirochaetales	Spirochaetaceae	Treponema	Unassigned
New.ReferenceOTU2274	5.09447	5.90535	59.936	1.88366	3.13503	0.00171835	0.0536967	Fibrobacteres	Fibrobacteria	Fibrobacterales	Fibrobacteraceae	Fibrobacter	succinogenes
New.ReferenceOTU6477	21.0092	5.82158	56.5549	1.61544	3.60371	0.000313701	0.023057	Fibrobacteres	Fibrobacteria	Fibrobacterales	Fibrobacteraceae	Fibrobacter	succinogenes
New.ReferenceOTU5477	56.7132	5.80533	55.9215	1.73244	3.35096	0.000805307	0.03946	Fibrobacteres	Fibrobacteria	Fibrobacterales	Fibrobacteraceae	Fibrobacter	succinogenes
New.ReferenceOTU720	6.48638	5.67571	51.1163	2.10089	2.70158	0.00690116	0.0989728	Spirochaetes	Spirochaetes	Spirochaetales	Spirochaetaceae	Treponema	Unassigned
New.ReferenceOTU3047	5.98054	5.54642	46.7346	1.82921	3.03214	0.00242826	0.0637106	Fibrobacteres	Fibrobacteria	Fibrobacterales	Fibrobacteraceae	Fibrobacter	succinogenes
New.ReferenceOTU541	9.84517	4.86647	29.1712	1.46497	3.32189	0.000894101	0.0404409	Firmicutes	Clostridia	Clostridiales	Unassigned	Unassigned	Unassigned
New.ReferenceOTU24	18.0118	4.70349	26.0549	1.27287	3.69517	0.000219739	0.018458	Bacteroidetes	Bacteroidia	Bacteroidales	Unassigned	Unassigned	Unassigned
New.ReferenceOTU3	69.414	4.669	25.4396	1.54383	3.0243	0.00249208	0.0637106	Bacteroidetes	Bacteroidia	Bacteroidales	Unassigned	Unassigned	Unassigned
New.ReferenceOTU377	4.73586	4.5717	23.7804	1.64827	2.77364	0.00554333	0.0966606	Spirochaetes	Spirochaetes	Spirochaetales	Spirochaetaceae	Treponema	Unassigned
New.ReferenceOTU488	10.6053	4.47861	22.2943	1.43521	3.12053	0.00180524	0.0536967	Spirochaetes	Spirochaetes	Sphaerochaetales	Sphaerochaetaceae	Sphaerochaeta	Unassigned
New.ReferenceOTU7559	28.9509	4.38437	20.8846	1.56978	2.79299	0.00522239	0.0966606	Fibrobacteres	Fibrobacteria	Fibrobacterales	Fibrobacteraceae	Fibrobacter	succinogenes
New.ReferenceOTU315	4.7641	4.29283	19.6006	1.59909	2.68454	0.00726302	0.0993176	Bacteroidetes	Bacteroidia	Bacteroidales	Unassigned	Unassigned	Unassigned
New.ReferenceOTU917	14.0796	3.83055	14.2269	1.39177	2.75229	0.005918	0.0966606	Bacteroidetes	Bacteroidia	Bacteroidales	Marinilabiaceae	Unassigned	Unassigned
New.ReferenceOTU4791	4.97771	3.76131	13.5602	1.3655	2.75453	0.00587762	0.0966606	Spirochaetes	Spirochaetes	Spirochaetales	Spirochaetaceae	Treponema	Unassigned
New.ReferenceOTU5784	5.79873	3.69299	12.933	1.37521	2.6854	0.00724431	0.0993176	Bacteroidetes	Bacteroidia	Bacteroidales	Unassigned	Unassigned	Unassigned
New.ReferenceOTU27	15.4801	3.62151	12.3079	1.03969	3.48325	0.000495357	0.0323633	Spirochaetes	Spirochaetes	Spirochaetales	Spirochaetaceae	Treponema	Unassigned
168671	47.5496	3.34606	10.1687	1.22173	2.73879	0.0061666	0.097999	Proteobacteria	Alphaproteobacteria	Unassigned	Unassigned	Unassigned	Unassigned
317720	9.52999	-2.19337	0.21864	0.809562	-2.70933	0.00674193	0.0989728	Firmicutes	Clostridia	Clostridiales	Unassigned	Unassigned	Unassigned
New.ReferenceOTU721	5.79972	-2.58458	0.16671	0.925764	-2.79184	0.00524096	0.0966606	Firmicutes	Clostridia	Clostridiales	Ruminococcaceae	Unassigned	Unassigned
323625	7.3591	-2.59847	0.165113	0.939257	-2.76652	0.00566585	0.0966606	Bacteroidetes	Bacteroidia	Bacteroidales	Prevotellaceae	Prevotella	Unassigned
New.ReferenceOTU2885	8.29536	-3.13028	0.114206	1.17632	-2.66108	0.00778907	0.0997064	Bacteroidetes	Bacteroidia	Bacteroidales	[Paraprevotellaceae]	CF231	Unassigned
New.ReferenceOTU1633	9.70191	-3.52894	0.086633	1.13664	-3.10471	0.00190465	0.0536967	Firmicutes	Clostridia	Clostridiales	Ruminococcaceae	Unassigned	Unassigned
New.ReferenceOTU146	8.19911	-3.64458	0.0799599	1.27915	-2.84921	0.00438276	0.0954468	Bacteroidetes	Bacteroidia	Bacteroidales	Prevotellaceae	Prevotella	Unassigned
297914	4.91518	-3.66004	0.0791078	1.32681	-2.75852	0.00580636	0.0966606	Bacteroidetes	Bacteroidia	Bacteroidales	Unassigned	Unassigned	Unassigned
New.ReferenceOTU9585	12.4151	-3.93324	0.0654601	1.41003	-2.78947	0.00527939	0.0966606	Bacteroidetes	Bacteroidia	Bacteroidales	Prevotellaceae	Prevotella	Unassigned
New.ReferenceOTU1218	7.62346	-3.97922	0.0634066	1.47155	-2.7041	0.00684894	0.0989728	Firmicutes	Clostridia	Clostridiales	Ruminococcaceae	Clostridium	methylpentosum
New.ReferenceOTU4144	5.20744	-4.19606	0.0545582	1.57711	-2.6606	0.00780016	0.0997064	Bacteroidetes	Bacteroidia	Bacteroidales	[Paraprevotellaceae]	CF231	Unassigned
New.ReferenceOTU1939	6.39399	-4.36508	0.0485267	1.38028	-3.16247	0.00156439	0.0536967	Firmicutes	Clostridia	Clostridiales	Ruminococcaceae	Unassigned	Unassigned
340727	10.3404	-4.37935	0.0480491	1.10683	-3.95667	7.6002e-05	0.0120055	Bacteroidetes	Bacteroidia	Bacteroidales	Unassigned	Unassigned	Unassigned
New.ReferenceOTU32225	5.36942	-4.5237	0.0434742	1.58639	-2.85156	0.00435047	0.0954468	Firmicutes	Clostridia	Clostridiales	Unassigned	Unassigned	Unassigned
301352	23.8274	-4.53027	0.0432767	1.69941	-2.66578	0.00768093	0.0997064	Bacteroidetes	Bacteroidia	Bacteroidales	Unassigned	Unassigned	Unassigned
New.ReferenceOTU576	6.83944	-4.54275	0.0429039	1.38135	-3.28863	0.00100676	0.042284	Bacteroidetes	Bacteroidia	Bacteroidales	Prevotellaceae	Prevotella	Unassigned
New.ReferenceOTU671	5.85919	-4.57169	0.0420516	1.68706	-2.70985	0.0067313	0.0989728	Bacteroidetes	Bacteroidia	Bacteroidales	Prevotellaceae	Prevotella	Unassigned
New.ReferenceOTU28382	41.6824	-4.99455	0.0313683	1.68899	-2.95712	0.00310525	0.0760787	Bacteroidetes	Bacteroidia	Bacteroidales	[Paraprevotellaceae]	CF231	Unassigned
New.ReferenceOTU455	18.8715	-5.30517	0.0252922	1.80564	-2.9381	0.00330228	0.0776697	Firmicutes	Clostridia	Clostridiales	Ruminococcaceae	Ruminococcus	flavefaciens
New.ReferenceOTU850	20.9203	-5.45261	0.022835	1.2355	-4.41326	1.01823e-05	0.00598721	Firmicutes	Clostridia	Clostridiales	Veillonellaceae	Phascolarctobacterium	Unassigned
New.ReferenceOTU7268	8.57035	-5.47328	0.0225101	1.70664	-3.20706	0.001341	0.0525674	Bacteroidetes	Bacteroidia	Bacteroidales	Prevotellaceae	Prevotella	Unassigned
New.ReferenceOTU30	25.9002	-5.92829	0.0164213	1.73945	-3.40814	0.000654063	0.0349626	Bacteroidetes	Bacteroidia	Bacteroidales	Prevotellaceae	Prevotella	Unassigned
New.ReferenceOTU1557	8.16924	-6.21237	0.0134862	1.81859	-3.41603	0.000635405	0.0349626	Bacteroidetes	Bacteroidia	Bacteroidales	[Paraprevotellaceae]	YRC22	Unassigned
New.ReferenceOTU28	54.4341	-6.31374	0.0125712	2.03338	-3.10504	0.00190255	0.0536967	Bacteroidetes	Bacteroidia	Bacteroidales	Prevotellaceae	Prevotella	Unassigned
New.ReferenceOTU6	6.2124	-7.63128	0.00504376	2.77121	-2.75378	0.00589122	0.0966606	Bacteroidetes	Bacteroidia	Bacteroidales	Unassigned	Unassigned	Unassigned
305056	72.0171	-7.93188	0.00409513	2.55646	-3.10268	0.00191774	0.0536967	Firmicutes	Clostridia	Clostridiales	Ruminococcaceae	Ruminococcus	Unassigned
