# Supplementary material for: Acute changes in the colonic microbiota are associated with large intestinal forms of surgical colic
Source: BMC Vet Res. 2019 Dec 21;15:468. doi: 10.1186/s12917-019-2205-1 (PMC6925886; doi:10.1186/s12917-019-2205-1)
Supplement: Supplementary file 6 — Additional file 6. Results of differential abundance analysis comparing faecal and colonic microbiota of surgical colic patients. Colonic content samples are the reference category. [file 12917_2019_2205_MOESM6_ESM.xlsx]

## Sheet: Diff OTUS faeces and colonic co
Supplementary table 4: Results of differential abundance analysis comparing faecal and colonic microbiota of surgical colic patients. Colonic content samples are the reference category
#OTU	Mean count	log2 fold change	Fold change	Standard error	Wald statistics	Wald test p value	BH adjusted p value	Phylum	Class	Order	Family	Genus	Species
New.ReferenceOTU812	7.63013	3.93205	15.2639	1.18116	3.32898	0.000871641	0.0106891	Firmicutes	Clostridia	Clostridiales	Ruminococcaceae	Ruminococcus	Unassigned
316845	19.915	3.60467	12.165	0.941204	3.82985	0.000128222	0.00236231	Firmicutes	Clostridia	Clostridiales	Ruminococcaceae	Unassigned	Unassigned
New.ReferenceOTU63	131.241	3.21844	9.30783	1.14193	2.81841	0.00482616	0.0391469	Bacteroidetes	Bacteroidia	Bacteroidales	Unassigned	Unassigned	Unassigned
New.ReferenceOTU119	15.1874	2.91328	7.53331	1.14019	2.55508	0.0106164	0.066236	Bacteroidetes	Bacteroidia	Bacteroidales	Unassigned	Unassigned	Unassigned
New.ReferenceOTU4	209.398	2.51893	5.73155	1.02419	2.45943	0.0139159	0.0786727	Bacteroidetes	Bacteroidia	Bacteroidales	BS11	Unassigned	Unassigned
New.ReferenceOTU2885	8.69031	2.32981	5.02739	0.878638	2.65161	0.00801079	0.0557551	Bacteroidetes	Bacteroidia	Bacteroidales	[Paraprevotellaceae]	CF231	Unassigned
New.ReferenceOTU200	9.85184	2.26217	4.79714	0.841075	2.68962	0.00715328	0.0516223	Firmicutes	Clostridia	Clostridiales	Ruminococcaceae	Unassigned	Unassigned
New.ReferenceOTU19	30.1186	2.23029	4.69228	0.856425	2.60418	0.00920932	0.0594952	Bacteroidetes	Bacteroidia	Bacteroidales	Unassigned	Unassigned	Unassigned
New.ReferenceOTU16164	18.2572	2.21431	4.64061	0.942914	2.34837	0.0188556	0.0984264	Bacteroidetes	Bacteroidia	Bacteroidales	Unassigned	Unassigned	Unassigned
New.ReferenceOTU9328	60.7964	1.76568	3.40035	0.66949	2.63736	0.00835546	0.0564225	Bacteroidetes	Unassigned	Unassigned	Unassigned	Unassigned	Unassigned
New.ReferenceOTU8694	219.577	1.72487	3.3055	0.560811	3.07567	0.00210032	0.0208171	Bacteroidetes	Unassigned	Unassigned	Unassigned	Unassigned	Unassigned
New.ReferenceOTU34334	127.007	1.69111	3.22904	0.662862	2.55122	0.0107347	0.0664446	Bacteroidetes	Unassigned	Unassigned	Unassigned	Unassigned	Unassigned
315903	12.4942	-1.73239	0.300954	0.709043	-2.44328	0.0145546	0.0814019	Firmicutes	Clostridia	Clostridiales	Ruminococcaceae	Unassigned	Unassigned
New.ReferenceOTU24494	11.9044	-1.9184	0.264547	0.764346	-2.50986	0.0120778	0.0719158	Firmicutes	Clostridia	Clostridiales	Ruminococcaceae	Unassigned	Unassigned
New.ReferenceOTU371	14.6531	-1.97044	0.255175	0.788172	-2.50001	0.012419	0.0725675	Firmicutes	Clostridia	Clostridiales	Ruminococcaceae	Unassigned	Unassigned
New.ReferenceOTU165	33.8324	-2.51001	0.175554	0.842156	-2.98046	0.00287819	0.0263839	Firmicutes	Clostridia	Clostridiales	Ruminococcaceae	Unassigned	Unassigned
297614	9.11204	-2.57964	0.167283	1.08835	-2.37024	0.0177766	0.0937312	Verrucomicrobia	Verruco-5	WCHB1-41	RFP12	Unassigned	Unassigned
New.ReferenceOTU210	5.53582	-2.95474	0.128984	0.974803	-3.03111	0.00243653	0.0232659	Firmicutes	Clostridia	Clostridiales	Ruminococcaceae	Oscillospira	Unassigned
New.ReferenceOTU258	8.97521	-2.95526	0.128937	1.12798	-2.61997	0.00879372	0.0578612	Firmicutes	Clostridia	Clostridiales	Ruminococcaceae	Unassigned	Unassigned
New.ReferenceOTU984	7.41228	-2.97057	0.127576	1.14136	-2.60266	0.00925037	0.0594952	Firmicutes	Erysipelotrichi	Erysipelotrichales	Erysipelotrichaceae	RFN20	Unassigned
New.ReferenceOTU835	5.31746	-3.04392	0.121252	1.02382	-2.97311	0.00294798	0.0267413	Verrucomicrobia	Verruco-5	WCHB1-41	RFP12	Unassigned	Unassigned
New.ReferenceOTU1502	2.87105	-3.12079	0.114961	1.29593	-2.40814	0.0160341	0.087489	Firmicutes	Clostridia	Clostridiales	Unassigned	Unassigned	Unassigned
New.ReferenceOTU999	2.98824	-3.16038	0.111849	1.32017	-2.39392	0.0166695	0.0903233	Verrucomicrobia	Verruco-5	WCHB1-41	RFP12	Unassigned	Unassigned
334562	18.0035	-3.20123	0.108726	1.05776	-3.02641	0.00247477	0.0234878	Firmicutes	Erysipelotrichi	Erysipelotrichales	Erysipelotrichaceae	RFN20	Unassigned
295276	13.0451	-3.28327	0.102716	0.955353	-3.43671	0.00058882	0.00788112	Verrucomicrobia	Verruco-5	WCHB1-41	RFP12	Unassigned	Unassigned
290862	4.06884	-3.3657	0.0970116	1.43866	-2.33948	0.0193108	0.0999597	Verrucomicrobia	Verruco-5	WCHB1-41	RFP12	Unassigned	Unassigned
New.ReferenceOTU875	4.79022	-3.3919	0.095266	0.985839	-3.44062	0.000580388	0.00783524	Firmicutes	Clostridia	Clostridiales	Ruminococcaceae	Unassigned	Unassigned
New.ReferenceOTU183	7.14268	-3.44073	0.0920955	1.47186	-2.33766	0.0194047	0.0999597	Bacteroidetes	Bacteroidia	Bacteroidales	Unassigned	Unassigned	Unassigned
296615	3.84486	-3.48306	0.0894324	1.25773	-2.76931	0.00561745	0.0439846	Verrucomicrobia	Verruco-5	WCHB1-41	RFP12	Unassigned	Unassigned
297474	144.22	-3.51611	0.0874069	1.28105	-2.74472	0.00605628	0.0458171	Firmicutes	Erysipelotrichi	Erysipelotrichales	Erysipelotrichaceae	RFN20	Unassigned
291292	11.5248	-3.53778	0.0861037	1.32097	-2.67817	0.00740256	0.0531762	Verrucomicrobia	Verruco-5	WCHB1-41	RFP12	Unassigned	Unassigned
New.ReferenceOTU1096	5.41352	-3.55582	0.0850338	1.07968	-3.29341	0.000989783	0.0115672	Firmicutes	Clostridia	Clostridiales	Ruminococcaceae	Unassigned	Unassigned
New.ReferenceOTU285	5.56695	-3.55991	0.0847933	1.51424	-2.35095	0.0187255	0.0984034	Firmicutes	Erysipelotrichi	Erysipelotrichales	Erysipelotrichaceae	RFN20	Unassigned
New.ReferenceOTU7279	2.08911	-3.56997	0.0842038	1.47114	-2.42668	0.0152378	0.0843195	Verrucomicrobia	Verruco-5	WCHB1-41	RFP12	Unassigned	Unassigned
New.ReferenceOTU533	8.63781	-3.58426	0.0833741	1.10518	-3.24315	0.00118216	0.0130371	Verrucomicrobia	Verruco-5	WCHB1-41	RFP12	Unassigned	Unassigned
298486	6.16394	-3.58574	0.0832884	1.01493	-3.53298	0.000410898	0.00612825	Firmicutes	Clostridia	Clostridiales	Unassigned	Unassigned	Unassigned
New.ReferenceOTU50	24.2053	-3.60945	0.0819308	1.05684	-3.41532	0.000637061	0.00815896	Firmicutes	Erysipelotrichi	Erysipelotrichales	Erysipelotrichaceae	RFN20	Unassigned
295136	5.96435	-3.62443	0.0810847	1.36247	-2.6602	0.0078095	0.0550887	Verrucomicrobia	Verruco-5	WCHB1-41	RFP12	Unassigned	Unassigned
302547	11.0542	-3.67425	0.078332	1.11521	-3.29468	0.00098534	0.0115672	Verrucomicrobia	Verruco-5	WCHB1-41	RFP12	Unassigned	Unassigned
New.ReferenceOTU8129	8.48023	-3.75758	0.0739359	1.4404	-2.60871	0.0090884	0.0590557	Bacteroidetes	Bacteroidia	Bacteroidales	BS11	Unassigned	Unassigned
301052	8.52536	-3.80468	0.0715613	1.06883	-3.55968	0.000371311	0.00570072	Verrucomicrobia	Verruco-5	WCHB1-41	RFP12	Unassigned	Unassigned
New.ReferenceOTU932	10.7859	-3.81704	0.0709506	1.6016	-2.38326	0.01716	0.0917151	Bacteroidetes	Bacteroidia	Bacteroidales	BS11	Unassigned	Unassigned
292541	6.37961	-3.8259	0.0705161	1.52635	-2.50657	0.012191	0.0723148	Verrucomicrobia	Verruco-5	WCHB1-41	RFP12	Unassigned	Unassigned
301334	4.30675	-3.85957	0.0688897	1.40213	-2.75264	0.00591162	0.0449948	Verrucomicrobia	Verruco-5	WCHB1-41	RFP12	Unassigned	Unassigned
287578	71.0913	-3.89457	0.0672382	0.947105	-4.11208	3.92103e-05	0.000902989	Verrucomicrobia	Verruco-5	WCHB1-41	RFP12	Unassigned	Unassigned
New.ReferenceOTU900	7.04957	-3.94414	0.0649675	1.04264	-3.78283	0.000155058	0.00272832	Firmicutes	Clostridia	Clostridiales	Ruminococcaceae	Unassigned	Unassigned
New.ReferenceOTU9475	16.1024	-3.94471	0.0649419	1.50357	-2.62355	0.00870177	0.0578612	Firmicutes	Clostridia	Clostridiales	Unassigned	Unassigned	Unassigned
New.ReferenceOTU9349	2.1111	-3.95132	0.0646448	1.55869	-2.53502	0.011244	0.0681458	Firmicutes	Clostridia	Clostridiales	Ruminococcaceae	Unassigned	Unassigned
New.ReferenceOTU890	14.9924	-3.96743	0.0639269	1.645	-2.41181	0.0158734	0.086915	Firmicutes	Erysipelotrichi	Erysipelotrichales	Erysipelotrichaceae	p-75-a5	Unassigned
New.ReferenceOTU1555	5.36983	-3.99726	0.0626189	1.46554	-2.7275	0.00638165	0.04714	Firmicutes	Clostridia	Clostridiales	Ruminococcaceae	Unassigned	Unassigned
New.ReferenceOTU876	235.359	-4.00514	0.0622775	1.6861	-2.37539	0.0175304	0.0930594	Bacteroidetes	Bacteroidia	Bacteroidales	Unassigned	Unassigned	Unassigned
310601	3.00232	-4.01027	0.0620568	1.51138	-2.65339	0.00796887	0.055711	Firmicutes	Clostridia	Clostridiales	Christensenellaceae	Unassigned	Unassigned
New.ReferenceOTU947	3.77791	-4.03985	0.0607974	1.59193	-2.5377	0.0111583	0.06807	Bacteroidetes	Bacteroidia	Bacteroidales	Unassigned	Unassigned	Unassigned
296811	4.24865	-4.05433	0.0601903	1.37567	-2.94716	0.00320702	0.0282146	Verrucomicrobia	Verruco-5	WCHB1-41	RFP12	Unassigned	Unassigned
New.ReferenceOTU32525	30.8318	-4.0656	0.0597217	1.06026	-3.83453	0.000125805	0.00236231	Firmicutes	Erysipelotrichi	Erysipelotrichales	Erysipelotrichaceae	p-75-a5	Unassigned
New.ReferenceOTU18532	2.65269	-4.09106	0.0586771	1.61237	-2.5373	0.0111711	0.06807	Firmicutes	Clostridia	Clostridiales	Ruminococcaceae	Oscillospira	Unassigned
313701	3.93395	-4.09418	0.0585504	1.38822	-2.94923	0.00318562	0.0281847	Firmicutes	Clostridia	Clostridiales	Ruminococcaceae	Oscillospira	Unassigned
New.ReferenceOTU8993	29.3827	-4.10978	0.0579206	1.22943	-3.34283	0.00082929	0.0103069	Bacteroidetes	Bacteroidia	Bacteroidales	Unassigned	Unassigned	Unassigned
New.ReferenceOTU954	6.07415	-4.12671	0.0572449	1.48665	-2.77585	0.00550577	0.0437667	Firmicutes	Erysipelotrichi	Erysipelotrichales	Erysipelotrichaceae	p-75-a5	Unassigned
297064	4.30164	-4.13628	0.0568664	1.28193	-3.22661	0.00125265	0.0135287	Verrucomicrobia	Verruco-5	WCHB1-41	RFP12	Unassigned	Unassigned
New.ReferenceOTU588	23.7885	-4.14956	0.0563455	1.68157	-2.46767	0.0135997	0.0774441	Firmicutes	Clostridia	Clostridiales	Unassigned	Unassigned	Unassigned
New.ReferenceOTU34270	7.35421	-4.15053	0.0563074	1.49658	-2.77335	0.00554819	0.0438812	Bacteroidetes	Bacteroidia	Bacteroidales	Unassigned	Unassigned	Unassigned
New.ReferenceOTU317	5.0309	-4.17618	0.0553151	1.53455	-2.72143	0.00649993	0.0475649	Bacteroidetes	Bacteroidia	Bacteroidales	Unassigned	Unassigned	Unassigned
New.ReferenceOTU33116	2.58316	-4.1907	0.0547612	1.68778	-2.48297	0.0130292	0.0752905	Firmicutes	Clostridia	Clostridiales	Ruminococcaceae	Unassigned	Unassigned
New.ReferenceOTU10	19.8191	-4.1908	0.0547574	1.08018	-3.87974	0.000104568	0.00207284	Firmicutes	Erysipelotrichi	Erysipelotrichales	Erysipelotrichaceae	p-75-a5	Unassigned
New.ReferenceOTU1650	2.97832	-4.23822	0.0529868	1.59285	-2.66078	0.00779589	0.0550887	Firmicutes	Clostridia	Clostridiales	Ruminococcaceae	Unassigned	Unassigned
355717	6.94893	-4.26066	0.0521689	1.32149	-3.22414	0.00126351	0.0135524	Verrucomicrobia	Verruco-5	WCHB1-41	RFP12	Unassigned	Unassigned
New.ReferenceOTU6967	3.38764	-4.26744	0.0519245	1.60383	-2.66078	0.00779602	0.0550887	Firmicutes	Clostridia	Clostridiales	Ruminococcaceae	Oscillospira	Unassigned
New.ReferenceOTU7331	3.74371	-4.27252	0.051742	1.47433	-2.89794	0.00375617	0.0317954	Verrucomicrobia	Verruco-5	WCHB1-41	RFP12	Unassigned	Unassigned
New.ReferenceOTU6041	78.9922	-4.2837	0.0513425	1.77569	-2.41242	0.0158471	0.086915	Bacteroidetes	Bacteroidia	Bacteroidales	BS11	Unassigned	Unassigned
295822	12.7426	-4.29377	0.0509856	1.03095	-4.16488	3.11512e-05	0.000773567	Verrucomicrobia	Verruco-5	WCHB1-41	RFP12	Unassigned	Unassigned
329884	8.99968	-4.33642	0.0495002	1.11256	-3.8977	9.71101e-05	0.00195153	Firmicutes	Clostridia	Clostridiales	Ruminococcaceae	Unassigned	Unassigned
New.ReferenceOTU1779	5.53203	-4.34	0.0493774	1.5739	-2.75749	0.00582478	0.0447657	Firmicutes	Clostridia	Clostridiales	Ruminococcaceae	Unassigned	Unassigned
275085	7.79014	-4.36124	0.0486559	1.32562	-3.28997	0.00100197	0.0115766	TM7	TM7-3	CW040	F16	Unassigned	Unassigned
New.ReferenceOTU3992	14.9024	-4.37131	0.0483177	1.71213	-2.55313	0.0106759	0.0663431	Firmicutes	Erysipelotrichi	Erysipelotrichales	Erysipelotrichaceae	RFN20	Unassigned
New.ReferenceOTU519	11.9997	-4.37206	0.0482922	1.46706	-2.98016	0.002881	0.0263839	Bacteroidetes	Bacteroidia	Bacteroidales	Unassigned	Unassigned	Unassigned
New.ReferenceOTU813	4.04982	-4.37678	0.0481347	1.7842	-2.45308	0.0141641	0.0795015	Firmicutes	Clostridia	Clostridiales	Unassigned	Unassigned	Unassigned
New.ReferenceOTU198	6.93592	-4.38566	0.0478394	1.57654	-2.78182	0.00540547	0.0434101	Firmicutes	Erysipelotrichi	Erysipelotrichales	Erysipelotrichaceae	RFN20	Unassigned
New.ReferenceOTU9340	4.53447	-4.39441	0.0475501	1.72447	-2.54826	0.0108261	0.0667466	Bacteroidetes	Bacteroidia	Bacteroidales	Unassigned	Unassigned	Unassigned
New.ReferenceOTU279	13.2831	-4.39457	0.0475447	1.74232	-2.52225	0.0116606	0.0702324	Bacteroidetes	Bacteroidia	Bacteroidales	Unassigned	Unassigned	Unassigned
New.ReferenceOTU369	11.2	-4.40653	0.0471522	1.35235	-3.25842	0.00112036	0.0127137	Firmicutes	Clostridia	Clostridiales	Ruminococcaceae	Unassigned	Unassigned
New.ReferenceOTU29307	21.0235	-4.44597	0.0458805	1.69605	-2.62137	0.00875775	0.0578612	Firmicutes	Erysipelotrichi	Erysipelotrichales	Erysipelotrichaceae	RFN20	Unassigned
New.ReferenceOTU2292	15.5365	-4.45905	0.0454666	1.77437	-2.51303	0.0119698	0.0715445	Bacteroidetes	Bacteroidia	Bacteroidales	Unassigned	Unassigned	Unassigned
293994	5.39816	-4.46636	0.0452369	1.69336	-2.63757	0.00835032	0.0564225	Firmicutes	Erysipelotrichi	Erysipelotrichales	Erysipelotrichaceae	p-75-a5	Unassigned
New.ReferenceOTU117	39.6248	-4.46727	0.0452083	1.49568	-2.98679	0.00281925	0.0263839	Firmicutes	Clostridia	Clostridiales	Unassigned	Unassigned	Unassigned
New.ReferenceOTU12	241.218	-4.47391	0.0450005	1.64155	-2.72542	0.00642193	0.0472147	Bacteroidetes	Bacteroidia	Bacteroidales	Unassigned	Unassigned	Unassigned
New.ReferenceOTU1755	4.53797	-4.47589	0.0449389	1.80836	-2.47512	0.0133193	0.0766839	Firmicutes	Clostridia	Clostridiales	Ruminococcaceae	Unassigned	Unassigned
New.ReferenceOTU71	179.119	-4.4839	0.0446901	1.50852	-2.97238	0.00295497	0.0267413	Spirochaetes	Spirochaetes	Sphaerochaetales	Sphaerochaetaceae	Sphaerochaeta	Unassigned
New.ReferenceOTU7269	5.49322	-4.49427	0.04437	1.78643	-2.51578	0.0118769	0.0712617	Firmicutes	Clostridia	Clostridiales	Ruminococcaceae	Oscillospira	Unassigned
New.ReferenceOTU510	4.67485	-4.4945	0.0443631	1.5202	-2.95652	0.00311135	0.0278421	Firmicutes	Clostridia	Clostridiales	Unassigned	Unassigned	Unassigned
New.ReferenceOTU211	2.2208	-4.49777	0.0442624	1.92242	-2.33965	0.019302	0.0999597	Spirochaetes	Spirochaetes	Unassigned	Unassigned	Unassigned	Unassigned
New.ReferenceOTU8709	2.96384	-4.49874	0.0442328	1.64134	-2.74089	0.00612724	0.0459103	Bacteroidetes	Bacteroidia	Bacteroidales	Unassigned	Unassigned	Unassigned
New.ReferenceOTU19225	3.80676	-4.52979	0.0432909	1.72278	-2.62935	0.00855473	0.0572509	Proteobacteria	Alphaproteobacteria	Unassigned	Unassigned	Unassigned	Unassigned
New.ReferenceOTU94	8.3077	-4.53875	0.0430231	1.28613	-3.52898	0.000417158	0.0061548	Firmicutes	Erysipelotrichi	Erysipelotrichales	Erysipelotrichaceae	RFN20	Unassigned
New.ReferenceOTU8589	4.96418	-4.54307	0.0428944	1.58352	-2.86897	0.00411814	0.0343032	Firmicutes	Clostridia	Clostridiales	Ruminococcaceae	Unassigned	Unassigned
New.ReferenceOTU27463	2.7802	-4.5594	0.0424116	1.82054	-2.50443	0.012265	0.0723252	Bacteroidetes	Bacteroidia	Bacteroidales	BS11	Unassigned	Unassigned
New.ReferenceOTU1055	2.9134	-4.57228	0.0420345	1.90948	-2.39451	0.0166425	0.0903233	Firmicutes	Clostridia	Clostridiales	Ruminococcaceae	Unassigned	Unassigned
New.ReferenceOTU4732	2.41851	-4.57649	0.0419122	1.45502	-3.14531	0.0016591	0.0168711	Firmicutes	Clostridia	Clostridiales	Christensenellaceae	Unassigned	Unassigned
295534	7.18061	-4.59166	0.0414737	1.5696	-2.92538	0.00344037	0.0297659	Verrucomicrobia	Verruco-5	WCHB1-41	RFP12	Unassigned	Unassigned
New.ReferenceOTU619	2.17629	-4.60348	0.0411353	1.53015	-3.00852	0.00262525	0.0247659	Firmicutes	Clostridia	Clostridiales	Ruminococcaceae	Unassigned	Unassigned
290532	26.4156	-4.60743	0.0410227	0.892327	-5.16339	2.42516e-07	1.30959e-05	Firmicutes	Clostridia	Clostridiales	Ruminococcaceae	Unassigned	Unassigned
291854	12.4409	-4.6133	0.0408563	1.67324	-2.75711	0.00583155	0.0447657	Firmicutes	Clostridia	Clostridiales	Ruminococcaceae	Unassigned	Unassigned
New.ReferenceOTU33586	3.47584	-4.63063	0.0403683	1.80007	-2.57248	0.0100972	0.0637592	Firmicutes	Erysipelotrichi	Erysipelotrichales	Erysipelotrichaceae	RFN20	Unassigned
New.ReferenceOTU9383	2.32998	-4.64335	0.0400142	1.91629	-2.42309	0.0153892	0.0848574	Firmicutes	Clostridia	Clostridiales	Ruminococcaceae	Unassigned	Unassigned
4375889	18.8199	-4.68286	0.038933	1.30198	-3.59672	0.000322256	0.00514953	Firmicutes	Clostridia	Clostridiales	Ruminococcaceae	Oscillospira	Unassigned
New.ReferenceOTU3064	4.89241	-4.72101	0.037917	2.01944	-2.33778	0.0193986	0.0999597	Firmicutes	Clostridia	Clostridiales	Ruminococcaceae	Unassigned	Unassigned
New.ReferenceOTU1281	5.30389	-4.72653	0.0377723	1.79323	-2.63576	0.00839491	0.0564225	Firmicutes	Clostridia	Clostridiales	Ruminococcaceae	Unassigned	Unassigned
New.ReferenceOTU834	2.42659	-4.73074	0.0376623	1.84116	-2.56943	0.0101866	0.0638523	Verrucomicrobia	Verruco-5	WCHB1-41	RFP12	Unassigned	Unassigned
297955	22.9351	-4.74057	0.0374065	0.971893	-4.87766	1.07349e-06	4.16444e-05	Verrucomicrobia	Verruco-5	WCHB1-41	RFP12	Unassigned	Unassigned
New.ReferenceOTU916	6.5357	-4.74204	0.0373684	1.81279	-2.61587	0.00889998	0.0580724	Firmicutes	Clostridia	Clostridiales	Ruminococcaceae	Unassigned	Unassigned
New.ReferenceOTU13903	7.32162	-4.75742	0.0369721	1.64694	-2.88864	0.00386912	0.0325755	Bacteroidetes	Bacteroidia	Bacteroidales	BS11	Unassigned	Unassigned
New.ReferenceOTU315	5.61433	-4.78446	0.0362856	2.00243	-2.38933	0.0168792	0.0908346	Bacteroidetes	Bacteroidia	Bacteroidales	Unassigned	Unassigned	Unassigned
New.ReferenceOTU11462	3.34547	-4.79411	0.0360438	1.73014	-2.77094	0.00558947	0.0439846	TM7	TM7-3	CW040	F16	Unassigned	Unassigned
New.ReferenceOTU3637	3.93956	-4.8107	0.0356316	1.50932	-3.18734	0.0014359	0.0150914	Bacteroidetes	Bacteroidia	Bacteroidales	BS11	Unassigned	Unassigned
New.ReferenceOTU470	4.9525	-4.82987	0.0351612	2.05572	-2.34948	0.0187999	0.0984264	Firmicutes	Clostridia	Clostridiales	Ruminococcaceae	Unassigned	Unassigned
New.ReferenceOTU6034	6.23272	-4.83755	0.0349746	1.41421	-3.42068	0.000624645	0.00815162	Bacteroidetes	Bacteroidia	Bacteroidales	BS11	Unassigned	Unassigned
291085	8.40431	-4.86333	0.0343552	1.1083	-4.38811	1.1434e-05	0.000319744	Verrucomicrobia	Verruco-5	WCHB1-41	RFP12	Unassigned	Unassigned
New.ReferenceOTU27877	2.53381	-4.8681	0.0342417	1.80094	-2.70309	0.00686983	0.0498063	Firmicutes	Clostridia	Clostridiales	Veillonellaceae	Phascolarctobacterium	Unassigned
New.ReferenceOTU618	3.94579	-4.88327	0.0338836	1.89259	-2.5802	0.00987427	0.0631147	Bacteroidetes	Bacteroidia	Bacteroidales	Unassigned	Unassigned	Unassigned
296808	21.4049	-4.88827	0.0337665	1.60993	-3.03631	0.0023949	0.0231328	Bacteroidetes	Bacteroidia	Bacteroidales	BS11	Unassigned	Unassigned
337116	10.1225	-4.91159	0.033225	1.40167	-3.5041	0.000458157	0.00664328	Proteobacteria	Alphaproteobacteria	Unassigned	Unassigned	Unassigned	Unassigned
New.ReferenceOTU7035	10.2772	-4.91973	0.0330381	1.58723	-3.09956	0.00193805	0.019534	Firmicutes	Erysipelotrichi	Erysipelotrichales	Erysipelotrichaceae	RFN20	Unassigned
New.ReferenceOTU3241	4.92783	-4.94825	0.0323914	1.75666	-2.81686	0.00484962	0.0391469	Bacteroidetes	Bacteroidia	Bacteroidales	Unassigned	Unassigned	Unassigned
New.ReferenceOTU757	10.0204	-4.95207	0.0323056	1.92102	-2.57783	0.00994215	0.0632903	Bacteroidetes	Bacteroidia	Bacteroidales	Bacteroidaceae	Unassigned	Unassigned
New.ReferenceOTU204	24.5183	-4.95649	0.0322069	1.4337	-3.45712	0.000545977	0.00743478	Firmicutes	Clostridia	Clostridiales	Clostridiaceae	Clostridium	Unassigned
New.ReferenceOTU450	4.2913	-4.96003	0.032128	2.03273	-2.44008	0.0146838	0.0818322	Firmicutes	Clostridia	Clostridiales	Ruminococcaceae	Unassigned	Unassigned
New.ReferenceOTU290	8.69613	-4.96823	0.0319457	1.96048	-2.53419	0.0112706	0.0681458	Bacteroidetes	Bacteroidia	Bacteroidales	Unassigned	Unassigned	Unassigned
New.ReferenceOTU5187	63.752	-4.97021	0.0319021	1.60414	-3.09836	0.00194592	0.019534	Bacteroidetes	Bacteroidia	Bacteroidales	BS11	Unassigned	Unassigned
New.ReferenceOTU7609	10.6313	-4.97631	0.0317674	1.63557	-3.04255	0.0023458	0.0228169	Bacteroidetes	Bacteroidia	Bacteroidales	BS11	Unassigned	Unassigned
298140	2.9682	-4.98355	0.0316083	1.82319	-2.73343	0.00626793	0.0467408	Firmicutes	Clostridia	Clostridiales	Ruminococcaceae	Unassigned	Unassigned
New.ReferenceOTU24575	5.69709	-4.99359	0.0313891	2.02774	-2.46264	0.013792	0.0782546	Firmicutes	Clostridia	Clostridiales	Ruminococcaceae	Unassigned	Unassigned
New.ReferenceOTU6298	4.15995	-4.9963	0.0313303	2.10113	-2.37791	0.0174112	0.0927411	Firmicutes	Clostridia	Clostridiales	Ruminococcaceae	Unassigned	Unassigned
New.ReferenceOTU2705	3.10822	-5.00189	0.0312091	2.09051	-2.39266	0.0167265	0.0903233	Firmicutes	Clostridia	Clostridiales	Ruminococcaceae	Unassigned	Unassigned
New.ReferenceOTU743	6.65907	-5.00208	0.031205	1.24586	-4.01496	5.94568e-05	0.00127547	Firmicutes	Clostridia	Clostridiales	Ruminococcaceae	Unassigned	Unassigned
321517	46.584	-5.01083	0.0310164	2.09895	-2.3873	0.0169728	0.0910255	Firmicutes	Clostridia	Clostridiales	Ruminococcaceae	Ruminococcus	flavefaciens
259270	6.89453	-5.02504	0.0307123	1.47443	-3.40812	0.00065412	0.00826091	Firmicutes	Erysipelotrichi	Erysipelotrichales	Erysipelotrichaceae	p-75-a5	Unassigned
New.ReferenceOTU1063	4.3897	-5.04088	0.0303769	2.12539	-2.37174	0.0177045	0.0936664	Firmicutes	Clostridia	Clostridiales	Ruminococcaceae	Unassigned	Unassigned
New.ReferenceOTU8268	8.73615	-5.05639	0.0300521	1.36701	-3.69888	0.000216554	0.00372663	Bacteroidetes	Bacteroidia	Bacteroidales	Unassigned	Unassigned	Unassigned
New.ReferenceOTU75	20.3014	-5.09171	0.0293254	1.6471	-3.09131	0.00199277	0.0198769	Bacteroidetes	Bacteroidia	Bacteroidales	BS11	Unassigned	Unassigned
New.ReferenceOTU29274	12.5918	-5.10088	0.0291396	1.24667	-4.09161	4.28388e-05	0.000972255	Firmicutes	Erysipelotrichi	Erysipelotrichales	Erysipelotrichaceae	p-75-a5	Unassigned
301555	7.58729	-5.10379	0.0290808	1.33255	-3.83008	0.0001281	0.00236231	Actinobacteria	Coriobacteriia	Coriobacteriales	Coriobacteriaceae	Unassigned	Unassigned
New.ReferenceOTU21130	7.65337	-5.11406	0.0288745	1.47635	-3.46398	0.000532247	0.00737609	Proteobacteria	Alphaproteobacteria	Unassigned	Unassigned	Unassigned	Unassigned
New.ReferenceOTU15849	6.1161	-5.1196	0.0287639	1.34288	-3.81241	0.00013762	0.00247716	Firmicutes	Clostridia	Clostridiales	Ruminococcaceae	Oscillospira	Unassigned
302580	11.5732	-5.14361	0.0282891	1.29091	-3.98447	6.76307e-05	0.00143121	Verrucomicrobia	Verruco-5	WCHB1-41	RFP12	Unassigned	Unassigned
New.ReferenceOTU3403	6.48246	-5.14417	0.0282781	2.0702	-2.48486	0.0129601	0.0751685	Bacteroidetes	Bacteroidia	Bacteroidales	Unassigned	Unassigned	Unassigned
New.ReferenceOTU27948	12.6712	-5.14751	0.0282127	1.60743	-3.20232	0.00136326	0.0145229	Bacteroidetes	Bacteroidia	Bacteroidales	BS11	Unassigned	Unassigned
New.ReferenceOTU247	33.1201	-5.16112	0.0279478	2.06889	-2.49463	0.012609	0.0734038	Bacteroidetes	Bacteroidia	Bacteroidales	Unassigned	Unassigned	Unassigned
290864	42.1033	-5.1658	0.0278574	1.27923	-4.03822	5.38576e-05	0.0011714	Firmicutes	Erysipelotrichi	Erysipelotrichales	Erysipelotrichaceae	p-75-a5	Unassigned
302165	7.03691	-5.17331	0.0277128	1.88654	-2.74222	0.00610261	0.0459103	Firmicutes	Clostridia	Clostridiales	Ruminococcaceae	Unassigned	Unassigned
New.ReferenceOTU111	8.28424	-5.17994	0.0275856	1.95038	-2.65586	0.00791068	0.0555521	Bacteroidetes	Bacteroidia	Bacteroidales	Unassigned	Unassigned	Unassigned
New.ReferenceOTU30190	9.96524	-5.18521	0.027485	1.96495	-2.63886	0.00831854	0.0564225	Bacteroidetes	Bacteroidia	Bacteroidales	BS11	Unassigned	Unassigned
New.ReferenceOTU870	3.77112	-5.20461	0.027118	1.76179	-2.95416	0.00313516	0.0278958	Firmicutes	Clostridia	Clostridiales	Ruminococcaceae	Unassigned	Unassigned
New.ReferenceOTU142	71.6225	-5.20644	0.0270836	1.87288	-2.77991	0.00543743	0.043444	Firmicutes	Clostridia	Clostridiales	Unassigned	Unassigned	Unassigned
New.ReferenceOTU643	14.4626	-5.2133	0.026955	1.64442	-3.1703	0.00152283	0.0156508	Firmicutes	Clostridia	Clostridiales	Veillonellaceae	Unassigned	Unassigned
New.ReferenceOTU915	3.72103	-5.22317	0.0267714	1.78129	-2.93224	0.00336525	0.0292776	Firmicutes	Clostridia	Clostridiales	Ruminococcaceae	Sporobacter	termitidis
New.ReferenceOTU33276	8.08158	-5.22642	0.026711	1.64918	-3.1691	0.0015291	0.0156508	Bacteroidetes	Bacteroidia	Bacteroidales	BS11	Unassigned	Unassigned
New.ReferenceOTU2361	3.1017	-5.23555	0.0265426	1.59183	-3.28902	0.00100537	0.0115766	Firmicutes	Clostridia	Clostridiales	Lachnospiraceae	Unassigned	Unassigned
327491	2.96736	-5.24842	0.0263068	2.16184	-2.42776	0.0151925	0.0843195	Firmicutes	Clostridia	Clostridiales	Christensenellaceae	Unassigned	Unassigned
New.ReferenceOTU348	7.78358	-5.25031	0.0262724	1.26765	-4.14176	3.44658e-05	0.00083036	Firmicutes	Clostridia	Clostridiales	Ruminococcaceae	Unassigned	Unassigned
New.ReferenceOTU14964	3.28885	-5.25199	0.0262418	2.12422	-2.47243	0.0134199	0.0766989	Bacteroidetes	Bacteroidia	Bacteroidales	BS11	Unassigned	Unassigned
New.ReferenceOTU6230	7.27147	-5.2624	0.0260532	1.61414	-3.26018	0.00111343	0.0127137	Spirochaetes	Spirochaetes	Sphaerochaetales	Sphaerochaetaceae	wall-less	spirochete
New.ReferenceOTU515	30.996	-5.2802	0.0257336	1.77743	-2.9707	0.00297125	0.0267413	Unassigned	Unassigned	Unassigned	Unassigned	Unassigned	Unassigned
293682	5.67753	-5.28378	0.0256698	1.54781	-3.41371	0.000640838	0.00815896	Verrucomicrobia	Verruco-5	WCHB1-41	RFP12	Unassigned	Unassigned
New.ReferenceOTU583	8.13182	-5.28455	0.0256562	1.52764	-3.45929	0.000541601	0.00743478	Bacteroidetes	Bacteroidia	Bacteroidales	Unassigned	Unassigned	Unassigned
New.ReferenceOTU817	3.84089	-5.28509	0.0256465	1.87379	-2.82053	0.00479444	0.0391046	Proteobacteria	Alphaproteobacteria	Unassigned	Unassigned	Unassigned	Unassigned
New.ReferenceOTU68	7.4629	-5.28859	0.0255844	1.17784	-4.49006	7.12028e-06	0.000210384	Firmicutes	Erysipelotrichi	Erysipelotrichales	Erysipelotrichaceae	p-75-a5	Unassigned
New.ReferenceOTU9222	3.66567	-5.30674	0.0252645	1.74238	-3.04568	0.00232154	0.0227221	Firmicutes	Clostridia	Clostridiales	Ruminococcaceae	Oscillospira	Unassigned
New.ReferenceOTU114	14.5462	-5.34053	0.0246797	1.14324	-4.67142	2.9913e-06	9.55995e-05	Bacteroidetes	Bacteroidia	Bacteroidales	Unassigned	Unassigned	Unassigned
New.ReferenceOTU6067	8.7083	-5.36285	0.0243008	2.02473	-2.64868	0.00808077	0.0559933	Firmicutes	Clostridia	Clostridiales	Ruminococcaceae	Oscillospira	Unassigned
New.ReferenceOTU1682	10.8668	-5.3677	0.0242193	2.02955	-2.64477	0.00817465	0.056203	Firmicutes	Clostridia	Clostridiales	Ruminococcaceae	Unassigned	Unassigned
New.ReferenceOTU31727	10.1116	-5.3806	0.0240037	1.47458	-3.6489	0.000263365	0.00429615	Bacteroidetes	Bacteroidia	Bacteroidales	BS11	Unassigned	Unassigned
New.ReferenceOTU9929	5.67228	-5.38408	0.0239458	2.04163	-2.63715	0.00836068	0.0564225	Bacteroidetes	Bacteroidia	Bacteroidales	Unassigned	Unassigned	Unassigned
332290	14.8922	-5.39502	0.023765	1.98786	-2.71399	0.00664787	0.0484212	Bacteroidetes	Bacteroidia	Bacteroidales	Unassigned	Unassigned	Unassigned
New.ReferenceOTU32229	3.62862	-5.41636	0.0234161	2.08167	-2.60193	0.00927	0.0594952	Firmicutes	Clostridia	Clostridiales	Veillonellaceae	Phascolarctobacterium	Unassigned
New.ReferenceOTU7248	8.2744	-5.42539	0.0232699	1.5179	-3.57427	0.000351211	0.00549997	Firmicutes	Clostridia	Clostridiales	Ruminococcaceae	Oscillospira	Unassigned
New.ReferenceOTU16509	5.47223	-5.44523	0.0229521	1.67498	-3.25093	0.0011503	0.0129595	Bacteroidetes	Bacteroidia	Bacteroidales	BS11	Unassigned	Unassigned
New.ReferenceOTU520	9.34932	-5.47215	0.0225278	1.40403	-3.89747	9.72027e-05	0.00195153	Firmicutes	Clostridia	Clostridiales	Ruminococcaceae	Unassigned	Unassigned
New.ReferenceOTU6282	8.96787	-5.4725	0.0225223	1.41563	-3.86578	0.000110733	0.00214084	Bacteroidetes	Bacteroidia	Bacteroidales	BS11	Unassigned	Unassigned
New.ReferenceOTU33802	7.42147	-5.47942	0.0224146	1.60416	-3.41576	0.000636047	0.00815896	Bacteroidetes	Bacteroidia	Bacteroidales	Unassigned	Unassigned	Unassigned
New.ReferenceOTU3506	10.3055	-5.48963	0.0222566	2.07592	-2.64443	0.00818281	0.056203	Synergistetes	Synergistia	Synergistales	Synergistaceae	Unassigned	Unassigned
New.ReferenceOTU584	5.78159	-5.49103	0.0222349	1.50183	-3.65622	0.000255957	0.00421925	Firmicutes	Clostridia	Clostridiales	Ruminococcaceae	Unassigned	Unassigned
New.ReferenceOTU601	7.21944	-5.49816	0.0221254	2.05729	-2.67253	0.00752824	0.0538321	Firmicutes	Clostridia	Clostridiales	Ruminococcaceae	Unassigned	Unassigned
319544	4.02247	-5.50316	0.0220487	2.10233	-2.61765	0.00885383	0.058013	Firmicutes	Clostridia	Clostridiales	Unassigned	Unassigned	Unassigned
New.ReferenceOTU1484	8.87246	-5.53184	0.0216147	1.85555	-2.98123	0.00287088	0.0263839	Firmicutes	Clostridia	Clostridiales	Ruminococcaceae	Unassigned	Unassigned
New.ReferenceOTU15290	18.7529	-5.53765	0.0215279	1.9082	-2.90203	0.0037075	0.0315541	Bacteroidetes	Bacteroidia	Bacteroidales	BS11	Unassigned	Unassigned
New.ReferenceOTU772	12.4954	-5.54397	0.0214338	1.74354	-3.17973	0.00147415	0.0153901	Firmicutes	Unassigned	Unassigned	Unassigned	Unassigned	Unassigned
297796	5.62688	-5.54465	0.0214237	1.68339	-3.29374	0.000988627	0.0115672	Firmicutes	Clostridia	Clostridiales	Ruminococcaceae	Unassigned	Unassigned
New.ReferenceOTU136	12.3164	-5.54562	0.0214092	1.45752	-3.80483	0.000141901	0.0025252	Bacteroidetes	Bacteroidia	Bacteroidales	Bacteroidaceae	Unassigned	Unassigned
New.ReferenceOTU97	10.184	-5.54621	0.0214005	1.9434	-2.85386	0.00431911	0.0357869	Bacteroidetes	Bacteroidia	Bacteroidales	Unassigned	Unassigned	Unassigned
New.ReferenceOTU600	6.60353	-5.55557	0.0212621	2.18168	-2.54647	0.010882	0.0668283	Bacteroidetes	Bacteroidia	Bacteroidales	Unassigned	Unassigned	Unassigned
New.ReferenceOTU939	7.23683	-5.56803	0.0210792	1.31675	-4.22861	2.35139e-05	0.000611687	Firmicutes	Clostridia	Clostridiales	Ruminococcaceae	Unassigned	Unassigned
355909	6.35764	-5.59456	0.0206952	1.4542	-3.84717	0.000119489	0.00228195	Firmicutes	Clostridia	Clostridiales	Ruminococcaceae	Unassigned	Unassigned
307554	12.1606	-5.62897	0.0202074	2.04523	-2.75224	0.00591886	0.0449948	Bacteroidetes	Bacteroidia	Bacteroidales	[Paraprevotellaceae]	Unassigned	Unassigned
New.ReferenceOTU18045	3.60217	-5.64732	0.019952	2.0697	-2.72857	0.00636105	0.04714	Bacteroidetes	Bacteroidia	Bacteroidales	BS11	Unassigned	Unassigned
New.ReferenceOTU153	8.16485	-5.65398	0.0198601	1.96689	-2.87458	0.00404566	0.0338797	Proteobacteria	Alphaproteobacteria	Unassigned	Unassigned	Unassigned	Unassigned
New.ReferenceOTU543	3.31482	-5.68048	0.0194987	1.70671	-3.32833	0.00087369	0.0106891	Verrucomicrobia	Verruco-5	WCHB1-41	RFP12	Unassigned	Unassigned
New.ReferenceOTU611	3.95582	-5.6926	0.0193356	2.0644	-2.75751	0.00582433	0.0447657	Firmicutes	Clostridia	Clostridiales	Ruminococcaceae	Unassigned	Unassigned
New.ReferenceOTU29894	13.1025	-5.69539	0.0192982	1.75395	-3.24718	0.00116554	0.0130021	Firmicutes	Clostridia	Clostridiales	Ruminococcaceae	Oscillospira	Unassigned
New.ReferenceOTU2509	3.98075	-5.70789	0.0191317	1.72794	-3.30329	0.000955579	0.0115672	TM7	TM7-3	CW040	F16	Unassigned	Unassigned
New.ReferenceOTU2	152.599	-5.7103	0.0190998	1.094	-5.21963	1.79276e-07	1.12299e-05	Bacteroidetes	Bacteroidia	Bacteroidales	Unassigned	Unassigned	Unassigned
New.ReferenceOTU1017	9.62577	-5.71109	0.0190893	1.76602	-3.23387	0.00122125	0.0132811	Spirochaetes	Spirochaetes	Sphaerochaetales	Sphaerochaetaceae	Sphaerochaeta	Unassigned
New.ReferenceOTU7271	10.2417	-5.71753	0.0190043	1.40459	-4.0706	4.6892e-05	0.00103427	Bacteroidetes	Bacteroidia	Bacteroidales	BS11	Unassigned	Unassigned
299135	21.5665	-5.71847	0.0189919	1.49771	-3.81816	0.000134453	0.00244829	Firmicutes	Clostridia	Clostridiales	Ruminococcaceae	Unassigned	Unassigned
New.ReferenceOTU797	7.49705	-5.72467	0.0189105	1.4477	-3.95433	7.6749e-05	0.00160252	Firmicutes	Clostridia	Clostridiales	Ruminococcaceae	Unassigned	Unassigned
339121	12.9299	-5.7271	0.0188787	1.40469	-4.07711	4.55986e-05	0.00102011	Firmicutes	Clostridia	Clostridiales	Ruminococcaceae	Unassigned	Unassigned
339294	4.07717	-5.74029	0.0187069	1.60373	-3.57933	0.000344482	0.00544909	Firmicutes	Clostridia	Clostridiales	Ruminococcaceae	Oscillospira	Unassigned
New.ReferenceOTU846	16.0296	-5.75752	0.0184848	2.03981	-2.82258	0.00476393	0.0390592	Bacteroidetes	Bacteroidia	Bacteroidales	Unassigned	Unassigned	Unassigned
New.ReferenceOTU132	4.74651	-5.76666	0.0183681	2.03324	-2.83619	0.00456554	0.0376297	Spirochaetes	Spirochaetes	Sphaerochaetales	Sphaerochaetaceae	Sphaerochaeta	Unassigned
350909	6.7038	-5.78118	0.018184	1.6582	-3.48642	0.000489531	0.00693517	Bacteroidetes	Bacteroidia	Bacteroidales	Unassigned	Unassigned	Unassigned
289729	16.898	-5.78141	0.0181812	1.11723	-5.17477	2.28187e-07	1.27622e-05	Firmicutes	Clostridia	Clostridiales	Ruminococcaceae	Unassigned	Unassigned
New.ReferenceOTU321	6.48962	-5.79096	0.0180612	1.99419	-2.90391	0.00368531	0.0315541	Firmicutes	Clostridia	Clostridiales	Ruminococcaceae	Unassigned	Unassigned
New.ReferenceOTU553	11.9175	-5.79614	0.0179965	1.6713	-3.46804	0.000524279	0.00733054	Firmicutes	Clostridia	Clostridiales	Ruminococcaceae	Unassigned	Unassigned
292380	5.13569	-5.79839	0.0179684	1.64046	-3.53462	0.000408357	0.00612825	Verrucomicrobia	Verruco-5	WCHB1-41	RFP12	Unassigned	Unassigned
New.ReferenceOTU885	7.00741	-5.82258	0.0176697	2.35447	-2.47298	0.0133991	0.0766989	Bacteroidetes	Bacteroidia	Bacteroidales	Unassigned	Unassigned	Unassigned
291412	19.7028	-5.83697	0.0174943	1.48846	-3.92149	8.80046e-05	0.00181336	Bacteroidetes	Bacteroidia	Bacteroidales	Unassigned	Unassigned	Unassigned
New.ReferenceOTU1296	4.77684	-5.84024	0.0174547	1.72179	-3.39195	0.000693973	0.0086941	Bacteroidetes	Unassigned	Unassigned	Unassigned	Unassigned	Unassigned
New.ReferenceOTU560	6.9871	-5.84075	0.0174485	1.98547	-2.94174	0.0032637	0.0285528	Firmicutes	Clostridia	Clostridiales	Ruminococcaceae	Unassigned	Unassigned
343663	10.71	-5.84085	0.0174474	1.70185	-3.43206	0.000599015	0.00794963	Firmicutes	Clostridia	Clostridiales	Ruminococcaceae	Oscillospira	Unassigned
326785	4.9986	-5.85504	0.0172765	1.64855	-3.55164	0.000382834	0.00582057	Firmicutes	Clostridia	Clostridiales	Ruminococcaceae	Oscillospira	Unassigned
331181	10.9231	-5.87842	0.0169989	1.66676	-3.52685	0.000420539	0.0061548	Bacteroidetes	Bacteroidia	Bacteroidales	Bacteroidaceae	BF311	Unassigned
New.ReferenceOTU409	19.8878	-5.88184	0.0169586	1.42549	-4.1262	3.68808e-05	0.000862019	Spirochaetes	Spirochaetes	Sphaerochaetales	Sphaerochaetaceae	Sphaerochaeta	Unassigned
New.ReferenceOTU253	7.37981	-5.88728	0.0168948	1.40427	-4.19241	2.76012e-05	0.000697154	Armatimonadetes	SJA-176	RB046	Unassigned	Unassigned	Unassigned
New.ReferenceOTU5761	41.7384	-5.90449	0.0166944	1.24962	-4.72501	2.30099e-06	7.83337e-05	Bacteroidetes	Bacteroidia	Bacteroidales	BS11	Unassigned	Unassigned
337606	121.624	-5.92167	0.0164968	0.932886	-6.34769	2.18567e-10	6.84552e-08	Bacteroidetes	Bacteroidia	Bacteroidales	Unassigned	Unassigned	Unassigned
New.ReferenceOTU349	26.9124	-5.93137	0.0163863	1.40245	-4.22928	2.34436e-05	0.000611687	Bacteroidetes	Bacteroidia	Bacteroidales	RF16	Unassigned	Unassigned
New.ReferenceOTU635	4.7862	-5.94465	0.0162361	1.64835	-3.60642	0.000310446	0.00501194	Firmicutes	Clostridia	Clostridiales	Ruminococcaceae	Unassigned	Unassigned
New.ReferenceOTU646	21.6773	-5.94802	0.0161982	1.43825	-4.1356	3.54023e-05	0.000840001	Firmicutes	Clostridia	Clostridiales	Ruminococcaceae	Unassigned	Unassigned
New.ReferenceOTU29188	13.8776	-5.94988	0.0161773	2.15268	-2.76395	0.0057107	0.0444923	Bacteroidetes	Bacteroidia	Bacteroidales	Unassigned	Unassigned	Unassigned
New.ReferenceOTU666	40.4978	-5.95104	0.0161644	2.31631	-2.56919	0.0101935	0.0638523	Firmicutes	Clostridia	Clostridiales	Ruminococcaceae	Unassigned	Unassigned
New.ReferenceOTU3397	18.1579	-5.95571	0.0161121	1.08886	-5.46966	4.50908e-08	3.36248e-06	Bacteroidetes	Bacteroidia	Bacteroidales	Unassigned	Unassigned	Unassigned
New.ReferenceOTU342	10.6226	-5.96804	0.015975	2.42854	-2.45746	0.0139922	0.0788193	Firmicutes	Clostridia	Clostridiales	Ruminococcaceae	Unassigned	Unassigned
New.ReferenceOTU8219	9.88887	-5.97807	0.0158643	2.38882	-2.50252	0.0123313	0.0723252	Bacteroidetes	Bacteroidia	Bacteroidales	Unassigned	Unassigned	Unassigned
New.ReferenceOTU98	21.8767	-5.98422	0.0157969	0.982565	-6.0904	1.12627e-09	2.20467e-07	Bacteroidetes	Bacteroidia	Bacteroidales	Unassigned	Unassigned	Unassigned
New.ReferenceOTU162	10.0586	-5.99764	0.0156506	1.63901	-3.65931	0.000252891	0.00421306	Firmicutes	Clostridia	Clostridiales	Ruminococcaceae	Unassigned	Unassigned
New.ReferenceOTU192	11.054	-6.00607	0.0155593	1.89515	-3.16918	0.00152869	0.0156508	Bacteroidetes	Bacteroidia	Bacteroidales	Unassigned	Unassigned	Unassigned
New.ReferenceOTU289	7.10769	-6.00711	0.0155482	2.01371	-2.98311	0.00285339	0.0263839	Bacteroidetes	Bacteroidia	Bacteroidales	Unassigned	Unassigned	Unassigned
New.ReferenceOTU754	7.91245	-6.00937	0.0155239	1.75658	-3.42106	0.000623776	0.00815162	Firmicutes	Clostridia	Clostridiales	Ruminococcaceae	Unassigned	Unassigned
New.ReferenceOTU4708	22.4844	-6.01223	0.0154931	1.20726	-4.98006	6.35653e-07	2.84409e-05	Firmicutes	Clostridia	Clostridiales	Ruminococcaceae	Oscillospira	Unassigned
338681	6.82148	-6.04938	0.0150993	1.42282	-4.25169	2.12166e-05	0.000582897	Firmicutes	Clostridia	Clostridiales	Ruminococcaceae	Unassigned	Unassigned
New.ReferenceOTU12867	13.7466	-6.06503	0.0149363	1.7359	-3.49389	0.000476036	0.00683919	Bacteroidetes	Bacteroidia	Bacteroidales	BS11	Unassigned	Unassigned
New.ReferenceOTU201	9.59184	-6.08062	0.0147758	1.64749	-3.69083	0.00022352	0.00376379	Firmicutes	Clostridia	Clostridiales	Ruminococcaceae	Unassigned	Unassigned
New.ReferenceOTU989	20.8236	-6.08372	0.0147441	1.31041	-4.64262	3.44027e-06	0.000107749	Firmicutes	Clostridia	Clostridiales	Ruminococcaceae	Oscillospira	Unassigned
288349	8.24528	-6.08628	0.0147179	2.43086	-2.50376	0.0122883	0.0723252	Firmicutes	Clostridia	Clostridiales	Ruminococcaceae	Unassigned	Unassigned
New.ReferenceOTU6760	46.4803	-6.10148	0.0145637	1.25169	-4.8746	1.09031e-06	4.16444e-05	Bacteroidetes	Bacteroidia	Bacteroidales	BS11	Unassigned	Unassigned
New.ReferenceOTU100	37.0667	-6.10318	0.0145465	1.23463	-4.94333	7.67995e-07	3.25048e-05	Firmicutes	Erysipelotrichi	Erysipelotrichales	Erysipelotrichaceae	RFN20	Unassigned
317979	229.013	-6.10526	0.0145256	2.10304	-2.90307	0.00369528	0.0315541	Bacteroidetes	Bacteroidia	Bacteroidales	Unassigned	Unassigned	Unassigned
New.ReferenceOTU207	22.2835	-6.14005	0.0141795	1.0768	-5.70215	1.18309e-08	1.13169e-06	Bacteroidetes	Bacteroidia	Bacteroidales	Unassigned	Unassigned	Unassigned
New.ReferenceOTU9979	11.1999	-6.1462	0.0141191	2.38845	-2.5733	0.0100734	0.0637592	Firmicutes	Clostridia	Clostridiales	Ruminococcaceae	Oscillospira	Unassigned
292150	35.0242	-6.1609	0.013976	1.26316	-4.87738	1.07505e-06	4.16444e-05	Bacteroidetes	Bacteroidia	Bacteroidales	Unassigned	Unassigned	Unassigned
296644	8.18989	-6.16669	0.0139201	1.67034	-3.69187	0.000222615	0.00376379	Bacteroidetes	Bacteroidia	Bacteroidales	Unassigned	Unassigned	Unassigned
New.ReferenceOTU745	6.66274	-6.17155	0.0138733	2.02097	-3.05375	0.00226002	0.022259	Firmicutes	Clostridia	Clostridiales	Ruminococcaceae	Unassigned	Unassigned
327764	22.9599	-6.17438	0.0138461	1.87057	-3.30079	0.000964121	0.0115672	Bacteroidetes	Bacteroidia	Bacteroidales	Unassigned	Unassigned	Unassigned
New.ReferenceOTU33148	28.331	-6.19093	0.0136881	1.33968	-4.62119	3.81547e-06	0.000117157	Bacteroidetes	Bacteroidia	Bacteroidales	Unassigned	Unassigned	Unassigned
New.ReferenceOTU488	30.1224	-6.22653	0.0133545	1.60798	-3.87226	0.000107831	0.00211078	Spirochaetes	Spirochaetes	Sphaerochaetales	Sphaerochaetaceae	Sphaerochaeta	Unassigned
New.ReferenceOTU140	9.26622	-6.23772	0.0132513	1.92644	-3.23796	0.00120388	0.0131838	Firmicutes	Clostridia	Clostridiales	Ruminococcaceae	Unassigned	Unassigned
New.ReferenceOTU978	7.44404	-6.25462	0.013097	1.95709	-3.19588	0.00139405	0.0147505	Firmicutes	Clostridia	Clostridiales	Ruminococcaceae	Unassigned	Unassigned
287805	47.1207	-6.26006	0.0130477	1.23313	-5.07654	3.84365e-07	1.82399e-05	Verrucomicrobia	Verruco-5	WCHB1-41	RFP12	Unassigned	Unassigned
New.ReferenceOTU269	53.5217	-6.26458	0.0130069	1.271	-4.92887	8.27055e-07	3.40834e-05	Proteobacteria	Alphaproteobacteria	RF32	Unassigned	Unassigned	Unassigned
New.ReferenceOTU87	108.427	-6.26831	0.0129733	2.06555	-3.03469	0.00240782	0.0231328	Firmicutes	Clostridia	Clostridiales	Ruminococcaceae	Ruminococcus	Unassigned
New.ReferenceOTU6377	23.8373	-6.26969	0.0129609	1.67192	-3.74998	0.000176847	0.00307715	Bacteroidetes	Bacteroidia	Bacteroidales	Unassigned	Unassigned	Unassigned
New.ReferenceOTU357	16.7451	-6.2858	0.012817	1.51046	-4.16151	3.16145e-05	0.000773567	Firmicutes	Clostridia	Clostridiales	Ruminococcaceae	Unassigned	Unassigned
New.ReferenceOTU8110	24.6126	-6.31572	0.0125539	1.14566	-5.51276	3.53259e-08	2.76602e-06	Bacteroidetes	Bacteroidia	Bacteroidales	BS11	Unassigned	Unassigned
New.ReferenceOTU8700	15.4466	-6.33087	0.0124228	2.41421	-2.62234	0.00873283	0.0578612	TM7	TM7-3	CW040	F16	Unassigned	Unassigned
338534	11.0528	-6.39525	0.0118806	1.33961	-4.77396	1.80637e-06	6.42903e-05	Bacteroidetes	Bacteroidia	Bacteroidales	Unassigned	Unassigned	Unassigned
New.ReferenceOTU5984	6.70924	-6.41973	0.0116807	1.97778	-3.24593	0.00117068	0.0130021	Firmicutes	Clostridia	Clostridiales	Veillonellaceae	Succinispira	mobilis
New.ReferenceOTU32115	17.6251	-6.44255	0.0114974	1.24325	-5.18203	2.19488e-07	1.27303e-05	Proteobacteria	Alphaproteobacteria	Unassigned	Unassigned	Unassigned	Unassigned
New.ReferenceOTU266	39.9887	-6.48501	0.011164	1.36072	-4.76588	1.88035e-06	6.54361e-05	Firmicutes	Clostridia	Clostridiales	Ruminococcaceae	Unassigned	Unassigned
New.ReferenceOTU30242	43.0855	-6.5134	0.0109464	1.54049	-4.22815	2.35623e-05	0.000611687	Firmicutes	Clostridia	Clostridiales	Ruminococcaceae	Unassigned	Unassigned
New.ReferenceOTU9056	15.2913	-6.54253	0.0107276	1.4832	-4.41108	1.02854e-05	0.000292854	Bacteroidetes	Bacteroidia	Bacteroidales	Unassigned	Unassigned	Unassigned
New.ReferenceOTU190	18.092	-6.57036	0.0105227	1.35591	-4.84573	1.26149e-06	4.70356e-05	Firmicutes	Clostridia	Clostridiales	Ruminococcaceae	Oscillospira	Unassigned
302001	12.7518	-6.60079	0.010303	1.89389	-3.48531	0.000491573	0.00693517	Firmicutes	Clostridia	Clostridiales	Veillonellaceae	Phascolarctobacterium	Unassigned
292001	14.0961	-6.60138	0.0102988	1.56222	-4.22563	2.38269e-05	0.000611687	Firmicutes	Clostridia	Clostridiales	Ruminococcaceae	Oscillospira	Unassigned
303347	28.2003	-6.64385	0.01	1.40889	-4.71568	2.4091e-06	8.02691e-05	Bacteroidetes	Bacteroidia	Bacteroidales	Unassigned	Unassigned	Unassigned
New.ReferenceOTU631	19.9796	-6.64602	0.00998501	1.27536	-5.21108	1.87748e-07	1.13082e-05	Firmicutes	Clostridia	Clostridiales	Ruminococcaceae	Oscillospira	Unassigned
168671	323.71	-6.69667	0.00964054	1.09578	-6.11134	9.87974e-10	2.20467e-07	Proteobacteria	Alphaproteobacteria	Unassigned	Unassigned	Unassigned	Unassigned
New.ReferenceOTU121	25.1153	-6.74265	0.00933813	1.31893	-5.1122	3.18429e-07	1.60493e-05	Spirochaetes	Spirochaetes	Spirochaetales	Spirochaetaceae	Spirochaeta	Unassigned
New.ReferenceOTU6668	56.64	-6.7668	0.00918309	1.04384	-6.48263	9.0139e-11	3.52894e-08	Bacteroidetes	Bacteroidia	Bacteroidales	BS11	Unassigned	Unassigned
New.ReferenceOTU4874	45.6011	-6.85057	0.00866511	1.26648	-5.40915	6.33253e-08	4.31163e-06	Bacteroidetes	Bacteroidia	Bacteroidales	BS11	Unassigned	Unassigned
New.ReferenceOTU327	26.6515	-6.85453	0.00864132	1.2198	-5.61941	1.91613e-08	1.66703e-06	Firmicutes	Clostridia	Clostridiales	Christensenellaceae	Unassigned	Unassigned
New.ReferenceOTU20344	14.3605	-6.87041	0.00854671	1.34539	-5.10663	3.27954e-07	1.60493e-05	Bacteroidetes	Bacteroidia	Bacteroidales	BS11	Unassigned	Unassigned
334074	10.7156	-6.93718	0.00816022	1.56034	-4.44595	8.75049e-06	0.000253764	Firmicutes	Clostridia	Clostridiales	Ruminococcaceae	Unassigned	Unassigned
New.ReferenceOTU88	33.236	-6.95963	0.0080342	2.11169	-3.29576	0.000981552	0.0115672	Bacteroidetes	Bacteroidia	Bacteroidales	Unassigned	Unassigned	Unassigned
New.ReferenceOTU46	34.7397	-7.05013	0.00754572	1.41739	-4.97402	6.55796e-07	2.85271e-05	Bacteroidetes	Bacteroidia	Bacteroidales	Unassigned	Unassigned	Unassigned
New.ReferenceOTU541	23.0638	-7.09	0.00734002	1.98743	-3.56742	0.000360508	0.00558966	Firmicutes	Clostridia	Clostridiales	Unassigned	Unassigned	Unassigned
New.ReferenceOTU9497	137.838	-7.18026	0.00689486	1.20426	-5.96237	2.48602e-09	3.53919e-07	Bacteroidetes	Bacteroidia	Bacteroidales	BS11	Unassigned	Unassigned
New.ReferenceOTU229	37.999	-7.3082	0.00630976	1.27275	-5.74206	9.35324e-09	1.04623e-06	Bacteroidetes	Bacteroidia	Bacteroidales	[Paraprevotellaceae]	Unassigned	Unassigned
New.ReferenceOTU37	30.9018	-7.34644	0.00614469	1.31595	-5.5826	2.36946e-08	1.95294e-06	Bacteroidetes	Bacteroidia	Bacteroidales	Unassigned	Unassigned	Unassigned
New.ReferenceOTU7842	36.622	-7.37224	0.00603581	1.57365	-4.68481	2.80216e-06	9.14205e-05	Bacteroidetes	Bacteroidia	Bacteroidales	BS11	Unassigned	Unassigned
294363	300.914	-7.40677	0.00589306	1.20892	-6.12675	8.96905e-10	2.20467e-07	Firmicutes	Clostridia	Clostridiales	Ruminococcaceae	Oscillospira	Unassigned
New.ReferenceOTU438	29.3323	-7.45	0.0057191	1.39656	-5.33455	9.57809e-08	6.24971e-06	Firmicutes	Clostridia	Clostridiales	Ruminococcaceae	Oscillospira	Unassigned
New.ReferenceOTU32129	22.6623	-7.50228	0.00551556	1.31718	-5.69572	1.22853e-08	1.13169e-06	Bacteroidetes	Bacteroidia	Bacteroidales	Unassigned	Unassigned	Unassigned
314552	70.2858	-7.54742	0.00534563	1.32451	-5.69827	1.21029e-08	1.13169e-06	Bacteroidetes	Bacteroidia	Bacteroidales	Unassigned	Unassigned	Unassigned
New.ReferenceOTU73	47.3737	-7.59331	0.00517829	1.29689	-5.855	4.76997e-09	5.97376e-07	Firmicutes	Clostridia	Clostridiales	Ruminococcaceae	Unassigned	Unassigned
New.ReferenceOTU529	53.5029	-7.60496	0.00513664	1.58548	-4.79663	1.61355e-06	5.87631e-05	Proteobacteria	Alphaproteobacteria	Unassigned	Unassigned	Unassigned	Unassigned
New.ReferenceOTU34598	201.516	-7.62093	0.0050801	1.40099	-5.43968	5.33753e-08	3.79935e-06	Bacteroidetes	Bacteroidia	Bacteroidales	Unassigned	Unassigned	Unassigned
298457	58.1735	-7.72914	0.00471301	1.27593	-6.05766	1.38113e-09	2.22764e-07	Firmicutes	Clostridia	Clostridiales	Ruminococcaceae	Oscillospira	Unassigned
297402	172.253	-7.78698	0.00452779	1.33144	-5.84854	4.95906e-09	5.97376e-07	Bacteroidetes	Bacteroidia	Bacteroidales	BS11	Unassigned	Unassigned
New.ReferenceOTU95	97.1456	-7.9293	0.00410244	1.5499	-5.116	3.12088e-07	1.60493e-05	Proteobacteria	Alphaproteobacteria	Unassigned	Unassigned	Unassigned	Unassigned
288119	632.725	-8.444	0.00287147	1.1787	-7.16382	7.84572e-13	4.09546e-10	Bacteroidetes	Bacteroidia	Bacteroidales	BS11	Unassigned	Unassigned
New.ReferenceOTU157	45.617	-8.63837	0.00250953	1.42714	-6.05291	1.4225e-09	2.22764e-07	Synergistetes	Synergistia	Synergistales	Synergistaceae	Unassigned	Unassigned
300827	423.007	-8.92394	0.00205886	1.05758	-8.43808	3.22598e-17	2.52594e-14	Bacteroidetes	Bacteroidia	Bacteroidales	Unassigned	Unassigned	Unassigned
330276	563.555	-8.99203	0.00196394	1.78254	-5.04449	4.54728e-07	2.09442e-05	Bacteroidetes	Bacteroidia	Bacteroidales	Unassigned	Unassigned	Unassigned
New.ReferenceOTU40	108.533	-9.06038	0.00187307	1.07149	-8.45588	2.76998e-17	2.52594e-14	Firmicutes	Clostridia	Clostridiales	Veillonellaceae	Phascolarctobacterium	Unassigned
299488	754.935	-9.71936	0.00118626	2.12127	-4.58187	4.60841e-06	0.000138784	Bacteroidetes	Bacteroidia	Bacteroidales	Unassigned	Unassigned	Unassigned
